# Supplementary material for: Synthesis and Evaluation of the Cytotoxic Activity of Water-Soluble Cationic Organometallic Complexes of the Type [Pt(η1-C2H4OMe)(L)(Phen)]+ (L = NH3, DMSO; Phen = 1,10-Phenanthroline)
Source: Pharmaceutics. 2021 Apr 30;13(5):642. doi: 10.3390/pharmaceutics13050642 (PMC8147149; doi:10.3390/pharmaceutics13050642)
Supplement: Supplementary file 1 [file pharmaceutics-13-00642-s001.zip]

Archive with 1 entries (1 files):
- pharmaceutics-1183804-supplementary.pdf
